# Supplementary material for: Effect of Pharmacoprophylaxis on Postoperative Outcomes in Adult Elective Colorectal Surgery: A Multi-Center Retrospective Cohort Study within an Enhanced Recovery after Surgery Framework
Source: Healthcare (Basel). 2023 Nov 28;11(23):3060. doi: 10.3390/healthcare11233060 (PMC10706554; doi:10.3390/healthcare11233060)
Supplement: Supplementary file 1 [file healthcare-11-03060-s001.zip]

Archive with 1 entries (1 files):
- healthcare-2701432-supplementary.pdf
